# Supplementary material for: The Salt Tolerance–Related Protein (STRP) Is a Positive Regulator of the Response to Salt Stress in Arabidopsis thaliana
Source: Plants (Basel). 2023 Apr 20;12(8):1704. doi: 10.3390/plants12081704 (PMC10145591; doi:10.3390/plants12081704)
Supplement: Supplementary file 1 [file plants-12-01704-s001.zip]

Archive with 1 entries (1 files):
- plants-2317666-supplementary.pdf
